# Supplementary material for: Mitochondrial Porin Is Involved in Development, Virulence, and Autophagy in Fusarium graminearum
Source: J Fungi (Basel). 2022 Sep 4;8(9):936. doi: 10.3390/jof8090936 (PMC9506537; doi:10.3390/jof8090936)
Supplement: Supplementary file 1 [file jof-08-00936-s001.zip]

Archive with 1 entries (1 files):
- jof-1886744-supplementary.pdf
